# Supplementary material for: Correction: The Role of Coupled Positive Feedback in the Expression of the SPI1 Type Three Secretion System in Salmonella
Source: PLoS Pathog. 2010 Aug 5;6(8):10.1371/annotation/df7e26bc-4c62-43b4-865f-a39274d98ab3. doi: 10.1371/annotation/df7e26bc-4c62-43b4-865f-a39274d98ab3 (PMC2917351; doi:10.1371/annotation/df7e26bc-4c62-43b4-865f-a39274d98ab3)
Supplement: Supplementary file 1 [file ppat.df7e26bc-4c62-43b4-865f-a39274d98ab3.s001.txt]

% Supporting matlab m-file for
% "The role of coupled positive feedback in the expression 
% of the SPI1 type three secretion system in Salmonella" 
% S. Saini, JR Ellermeier, JM Slauch, and CV Rao
% CVR - 5/1/10 version 2

function SPI1_model_final()
close all

% uncomment functions below to generate specific figure
%Figure_5ABC(); % wild type
%Figure_5DE(); % mutants
%Figure_S5AB(); % continous mutants
%Figure_S5CD(); % more mutants
%Figure_6A(); % alphaD versus kD
Figure_6B(); % alphaD versus RC
%Figure_6C(); % HilE
%Figure_S6D(); % alphaE versus kD

%%%%%%%%%%%%%%%%%%%%%%%%%%%%%%%%%%%%%%%%%%%%%%%%%%%%%%%%%%%%%%%
function Figure_5ABC()

% get parameters
p = parameters();

% integration time domain
t0 = linspace(0,6,40);

for i=1:p.Ncells
    ti = sum(-log(rand()))*p.lambda;
    x0 = zeros(7,1);
    [t,x] = ode15s(@model,t0,x0,[],p,ti);
    D(:,i) = x(:,6);
    A(:,i) = x(:,7);
    C(:,i) = x(:,4);
    R(:,i) = x(:,5);
end 

figure(1)
clf
ha = axes;
set(ha,'FontSize',16)
h=plot(t0,mean(D'),t0,mean(A'),t0,mean(C'),t0,mean(R'));
set(h,'LineWidth',3)
xlabel('Time (hr.)')
ylabel('Gene Expression (A.U.)')
legend('HilD','HilA','HilC','RtsA','Location','NorthWest')

% show Hil1 expression at single-cell resolution
[pAx,pAy] = parzen_estimation(log(A+1)/max(max(log(A+1))),t0,p.Ncells);

figure(2)
clf
ha = axes;
set(ha,'FontSize',16)
set(ha,'LineWidth',2)
surf(pAx,t0,pAy)
lighting phong
shading interp
colormap(jet)
view([25 30])
ylabel('Time (hr.)')
xlabel('Gene Expression (A.L.U.)')
zlabel('Density of Events')
axis tight

figure(3)
clf
ha = axes;
set(ha,'FontSize',16)
set(ha,'LineWidth',2)
surf(pAx,t0,pAy)
lighting phong
shading interp
colormap(jet)
view([90 -90])
ylabel('Time (hr.)')
xlabel('Gene Expression (A.L.U.)')
axis tight
colorbar('FontSize',14)

%%% UNCOMMENT TO SEE OTHER PROTEINS AT SINGLE-CELL RESOLUTION
% % show HilD expression at single-cell resolution
% [pDx,pDy] = parzen_estimation(log(D+1)/max(max(log(D+1))),t0,p.Ncells);

% figure(4)
% clf
% ha = axes;
% set(ha,'FontSize',16)
% set(ha,'LineWidth',2)
% surf(pDx,t0,pDy)
% lighting phong
% shading interp
% colormap(jet)
% view([25 30])
% ylabel('Time (hr.)')
% xlabel('Gene Expression (A.L.U.)')
% zlabel('Density of Events')
% axis tight

% % show HilC expression at single-cell resolution
% [pCx,pCy] = parzen_estimation(log(C+1)/max(max(log(C+1))),t0,p.Ncells);

% figure(5)
% clf
% ha = axes;
% set(ha,'FontSize',16)
% set(ha,'LineWidth',2)
% surf(pCx,t0,pCy)
% lighting phong
% shading interp
% colormap(jet)
% view([25 30])
% ylabel('Time (hr.)')
% xlabel('Gene Expression (A.L.U.)')
% zlabel('Density of Events')
% axis tight

% % show RtsA expression at single-cell resolution
% [pRx,pRy] = parzen_estimation(log(R+1)/max(max(log(R+1))),t0,p.Ncells);

% figure(6)
% clf
% ha = axes;
% set(ha,'FontSize',16)
% set(ha,'LineWidth',2)
% surf(pRx,t0,pRy)
% lighting phong
% shading interp
% colormap(jet)
% view([25 30])
% ylabel('Time (hr.)')
% xlabel('Gene Expression (A.L.U.)')
% zlabel('Density of Events')
% axis tight


%%%%%%%%%%%%%%%%%%%%%%%%%%%%%%%%%%%%%%%%%%%%%%%%%%%%%%%%%%%%%%%
function Figure_5DE()

% get parameters
p = parameters();

% integration time domain
t0 = linspace(0,6,40);

% wild type
for i=1:p.Ncells
    ti = sum(-log(rand()))*p.lambda;
    x0 = zeros(7,1);
    [t,x] = ode15s(@model,t0,x0,[],p,ti);
    D(:,i) = x(:,6);
    A(:,i) = x(:,7);
    C(:,i) = x(:,4);
    R(:,i) = x(:,5);
end 
 
% hilE
p = parameters();
p.KO_E = 0;
for i=1:p.Ncells
    ti = sum(-log(rand()))*p.lambda;
    x0 = zeros(7,1);
    [t,x] = ode15s(@model,t0,x0,[],p,ti);
    D_E(:,i) = x(:,6);
    A_E(:,i) = x(:,7);
    C_E(:,i) = x(:,4);
    R_E(:,i) = x(:,5);
end 

% hilC rtsA
p=parameters();
p.KO_C = 0;
p.KO_R = 0;
for i=1:p.Ncells
    ti = sum(-log(rand()))*p.lambda;
    x0 = zeros(7,1);
    [t,x] = ode15s(@model,t0,x0,[],p,ti);
    D_RC(:,i) = x(:,6);
    A_RC(:,i) = x(:,7);
    C_RC(:,i) = x(:,4);
    R_RC(:,i) = x(:,5);
end 

% hilD
p=parameters();
p.KO_D = 0;
for i=1:p.Ncells
    ti = sum(-log(rand()))*p.lambda;
    x0 = zeros(7,1);
    [t,x] = ode15s(@model,t0,x0,[],p,ti);
    D_D(:,i) = x(:,6);
    A_D(:,i) = x(:,7);
    C_D(:,i) = x(:,4);
    R_D(:,i) = x(:,5);
end 

figure(1)
clf
ha = axes;
set(ha,'FontSize',16)
h = plot(t0,mean(D'),'-b',t0,mean(D_E'),'-r',...
    t0,mean(D_RC'),'-k',t0,mean(D_D'),'-g')
set(h,'LineWidth',3)
xlabel('Time (hours)')
ylabel('HilD Expression (A.U.)')
legend('Wild Type','\DeltahilE','\DeltahilC\DeltartsA',...
    '\DeltahilD','Location','NorthWest')

figure(2)
clf
ha = axes;
set(ha,'FontSize',16)
h = plot(t0,mean(A'),'-b',t0,mean(A_E'),'-r',...
    t0,mean(A_RC'),'-k',t0,mean(A_D'),'-g')
set(h,'LineWidth',3)
xlabel('Time (hours)')
ylabel('HilA Expression (A.U.)')
legend('Wild Type','\DeltahilE','\DeltahilC\DeltartsA',...
    '\DeltahilD','Location','NorthWest')

%%%%%%%%%%%%%%%%%%%%%%%%%%%%%%%%%%%%%%%%%%%%%%%%%%%%%%%%%%%%%%%
function Figure_S5AB()

% get parameters
p = parameters();

% integration time domain
t0 = linspace(0,6,100);


% continuous mutant
p.flag = 1;
for i=1:p.Ncells

  ti = sum(-log(rand()))*p.lambda;
  x0 = zeros(7,1);
  [t,x] = ode15s(@model,t0,x0,[],p,ti);
  D1(:,i) = x(:,6);
  A1(:,i) = x(:,7);
  C1(:,i) = x(:,4);
  R1(:,i) = x(:,5);
end 

 
% slow mutant
t02 = linspace(0,2,100);
p = parameters();

% rescale time by factor of ten
p.lambda = 0.2;
for i=1:p.Ncells

  ti = sum(-log(rand()))*p.lambda;
  x0 = zeros(7,1);
  [t,x] = ode15s(@model,t02,x0,[],p,ti);
  D2(:,i) = x(:,6);
  A2(:,i) = x(:,7);
  C2(:,i) = x(:,4);
  R2(:,i) = x(:,5);
  
end 
t02 = t02*10;

% show HilA expression at single-cell resolution
[pA1x,pA1y] = parzen_estimation(log(A1+1)/max(max(log(A1+1))),t0,p.Ncells);
[pA2x,pA2y] = parzen_estimation(log(A2+1)/max(max(log(A2+1))),t02,p.Ncells);

figure(1)
clf
ha = axes;
set(ha,'FontSize',16)
set(ha,'LineWidth',2)
surf(pA1x,t0,pA1y)
lighting phong
shading interp
colormap(jet)
view([90 -90])
ylabel('Time (hr.)')
xlabel('Gene Expression (A.L.U.)')
axis tight
colorbar('FontSize',14)

figure(2)
clf
ha = axes;
set(ha,'FontSize',16)
set(ha,'LineWidth',2)
surf(pA2x,t02,pA2y)
lighting phong
shading interp
colormap(jet)
view([90 -90])
ylabel('Time (hr.)')
xlabel('Gene Expression (A.L.U.)')
axis tight
colorbar('FontSize',14)


%%%%%%%%%%%%%%%%%%%%%%%%%%%%%%%%%%%%%%%%%%%%%%%%%%%%%%%%%%%%%%%
function Figure_S5CD()

% get parameters
p = parameters();

% integration time domain
t0 = linspace(0,6,40);

% wild type
for i=1:p.Ncells
    ti = sum(-log(rand()))*p.lambda;
    x0 = zeros(7,1);
    [t,x] = ode15s(@model,t0,x0,[],p,ti);
    D(:,i) = x(:,6);
    A(:,i) = x(:,7);
    C(:,i) = x(:,4);
    R(:,i) = x(:,5);
end 
 
% hilE
p = parameters();
p.KO_E = 0;
for i=1:p.Ncells
    ti = sum(-log(rand()))*p.lambda;
    x0 = zeros(7,1);
    [t,x] = ode15s(@model,t0,x0,[],p,ti);
    D_E(:,i) = x(:,6);
    A_E(:,i) = x(:,7);
    C_E(:,i) = x(:,4);
    R_E(:,i) = x(:,5);
end 

% hilD
p=parameters();
p.KO_D = 0;
for i=1:p.Ncells
    ti = sum(-log(rand()))*p.lambda;
    x0 = zeros(7,1);
    [t,x] = ode15s(@model,t0,x0,[],p,ti);
    D_D(:,i) = x(:,6);
    A_D(:,i) = x(:,7);
    C_D(:,i) = x(:,4);
    R_D(:,i) = x(:,5);
end 


% show HilC expression at single-cell resolution in WT versus HilD
[pCx,pCy] = parzen_estimation(log(C+1)/max(max(log(C+1))),t0,p.Ncells);
[pCDx,pCDy] = parzen_estimation(log(C_D+1)/max(max(log(C_D+1))),t0,p.Ncells);

figure(1)
clf
ha = axes;
set(ha,'FontSize',16)
set(ha,'LineWidth',2)
surf(pCx,t0,pCy)
lighting phong
shading interp
colormap(jet)
view([90 -90])
ylabel('Time (hr.)')
xlabel('Gene Expression (A.L.U.)')
axis tight
colorbar('FontSize',14)

figure(2)
clf
ha = axes;
set(ha,'FontSize',16)
set(ha,'LineWidth',2)
surf(pCDx,t0,pCDy)
lighting phong
shading interp
colormap(jet)
view([90 -90])
ylabel('Time (hr.)')
xlabel('Gene Expression (A.L.U.)')
axis tight
colorbar('FontSize',14)


%%%%%%%%%%%%%%%%%%%%%%%%%%%%%%%%%%%%%%%%%%%%%%%%%%%%%%%%%
function Figure_6A()
% alphaD verus kD
x0 = zeros(7,1);
t0 = linspace(0,500,3);

p = parameters();

p1 = linspace(0,0.8,45);
p2 = linspace(0,25,45);


for i=1:length(p1);
    for j=1:length(p2)
        p.alphaD = p1(i);
        p.kD = p2(j);
        [t,x] = ode15s(@model,t0,x0,[],p,0);
        D(i,j) = x(end,6);
        A(i,j) = x(end,7);
    end
end

p = parameters();
for i=1:length(p1)
   p.alphaD = p1(i);
   [t,x] = ode15s(@model,t0,x0,[],p,0);
   Dn(i) = x(end,6);
   An(i) = x(end,7);
end

figure(1)
clf
ha = axes;
set(ha,'FontSize',16)
set(ha,'LineWidth',2)
h = mesh(p1,p2,D');
lighting phong
colormap([0 0 0])
set(h,'LineWidth',1)
xlabel('Parameter \alpha_D')
ylabel('Parameter k_D')
zlabel('HilD Expression')
%view([-130 30])
hold on
h1 = plot3(p1,p.kD*ones(size(p1)),Dn,'-k')
set(h1,'LineWidth',6)
hold off
axis tight


figure(2)
clf
ha = axes;
set(ha,'FontSize',16)
set(ha,'LineWidth',2)
h = mesh(p1,p2,A');
lighting phong
colormap([0 0 0])
set(h,'LineWidth',1)
xlabel('Parameter \alpha_D')
ylabel('Parameter k_D')
zlabel('HilA Expression')
%view([-130 30])
hold on
h1 = plot3(p1,p.kD*ones(size(p1)),An,'-k')
set(h1,'LineWidth',6)
hold off
axis tight

%%%%%%%%%%%%%%%%%%%%%%%%%%%%%%%%%%%%%%%%%%%%%%%%%%%%%%%%%
function Figure_6B()
% alphaD versus RC
x0 = zeros(7,1);
t0 = linspace(0,500,3);

p = parameters();

p1 = linspace(0,0.8,40);
p2 = linspace(0,20,40);

for i=1:length(p1);
    for j=1:length(p2)
        p.alphaD = p1(i);
        p.kC = p2(j);
        p.kR = p2(j);
        [t,x] = ode15s(@model,t0,x0,[],p,0);
        D(i,j) = x(end,6);
        A(i,j) = x(end,7);
    end
end

p = parameters();
p.kR = p.kC;
for i=1:length(p1)
   p.alphaD = p1(i);
   [t,x] = ode15s(@model,t0,x0,[],p,0);
   Dn(i) = x(end,6);
   An(i) = x(end,7);
end

figure(1)
clf
ha = axes;
set(ha,'FontSize',16)
set(ha,'LineWidth',2)
h = mesh(p1,p2,D');
lighting phong
colormap([0 0 0])
set(h,'LineWidth',1)
xlabel('Parameter \alpha_D')
ylabel('Parameter k_C/k_R')
zlabel('HilD Expression')
%view([-130 30])
hold on
h1 = plot3(p1,p.kC*ones(size(p1)),Dn,'-k')
set(h1,'LineWidth',6)
hold off
axis tight

figure(2)
clf
ha = axes;
set(ha,'FontSize',16)
set(ha,'LineWidth',2)
h = mesh(p1,p2,A');
lighting phong
colormap([0 0 0])
set(h,'LineWidth',1)
xlabel('Parameter \alpha_D')
ylabel('Parameter k_C/k_R')
zlabel('HilA Expression')
%view([-130 30])
hold on
h1 = plot3(p1,p.kC*ones(size(p1)),An,'-k')
set(h1,'LineWidth',6)
hold off
axis tight

%%%%%%%%%%%%%%%%%%%%%%%%%%%%%%%%%%%%%%%%%%%%%%%%%%%%%%%%%
function Figure_6C()
% HilE plot

x0 = zeros(7,1);
t0 = linspace(0,500,3);

p = parameters();

p1 = linspace(0,0.8,45);
p2 = linspace(0,25,45);

for i=1:length(p1);
    for j=1:length(p2)
        p.alphaD = p1(i);
        p.alphaE = p2(j);
        [t,x] = ode15s(@model,t0,x0,[],p,0);
        D(i,j) = x(end,6);
        A(i,j) = x(end,7);
    end
end


p = parameters();
for i=1:length(p1)
   p.alphaD = p1(i);
   [t,x] = ode15s(@model,t0,x0,[],p,0);
   Dn(i) = x(end,6);
   An(i) = x(end,7);
end

figure(1)
clf
ha = axes;
set(ha,'FontSize',16)
h = mesh(p2,p1,D);
lighting phong
colormap([0 0 0])
set(h,'LineWidth',1)
ylabel('Parameter \alpha_D')
xlabel('Parameter \alpha_E')
zlabel('HilD Expression')
view([-15 30]);
hold on
h1 = plot3(p.alphaE*ones(size(p1)),p1,Dn,'-k')
set(h1,'LineWidth',6)
hold off
axis tight

figure(2)
clf
ha = axes;
set(ha,'FontSize',16)
h = mesh(p2,p1,A);
lighting phong
colormap([0 0 0])
set(h,'LineWidth',1)
ylabel('Parameter \alpha_D')
xlabel('Parameter \alpha_E')
zlabel('HilA Expression')
view([-15 30]);
hold on
h1 = plot3(p.alphaE*ones(size(p1)),p1,An,'-k')
set(h1,'LineWidth',6)
hold off
axis tight

%%%%%%%%%%%%%%%%%%%%%%%%%%%%%%%%%%%%%%%%%%%%%%%%%%%%%%%%%
function Figure_S6D()
% HilE plot

x0 = zeros(7,1);
t0 = linspace(0,500,3);

p = parameters();

p1 = linspace(0,30,45);
p2 = linspace(0,30,45);

for i=1:length(p1);
    for j=1:length(p2)
        p.kD = p1(i);
        p.alphaE = p2(j);
        [t,x] = ode15s(@model,t0,x0,[],p,0);
        D(i,j) = x(end,6);
        A(i,j) = x(end,7);
    end
end


figure(1)
clf
ha = axes;
set(ha,'FontSize',16)
h = surf(p1,p2,D');
lighting phong
colormap(jet)
set(h,'LineWidth',1)
xlabel('Parameter k_D')
ylabel('Parameter \alpha_E')
zlabel('HilD Expression')
axis tight


figure(2)
clf
ha = axes;
set(ha,'FontSize',16)
h = surf(p1,p2,A');
lighting phong
colormap(jet)
set(h,'LineWidth',1)
xlabel('Parameter k_D')
ylabel('Parameter \alpha_E')
zlabel('HilA Expression')
axis tight

%%%%%%%%%%%%%%%%%%%%%%%%%%%%%%%%%%%%%%%%%%%%%%%%%%%%%%%%%
function [x,y] = parzen_estimation(xi,t0,m,xmax)

h = 0.05;
xi_min = min(min(xi));
xi_max = max(max(xi));
x = linspace(xi_min-3*h,xi_max+3*h,100);
n = length(t0);
y=zeros(n,length(x));

for j=1:n
    for i=1:m
        y(j,:) = y(j,:) +1/(m*h*sqrt(2*pi))*exp(-0.5*(x-xi(j,i)).^2/h/h);
    end
end

%%%%%%%%%%%%%%%%%%%%%%%%%%%%%%%%%%%%%%%%%%%%%%%%%%%%%%%%%
function xdot = model(t,x,p,ti)
xdot = zeros(size(x));

D = p.KO_D*x(1);
C = p.KO_C*x(4);
R = p.KO_R*x(5);

O1 = (p.KO1D*D + p.KO1C*C + p.KO1R*R)/(1+p.KO1D*D + p.KO1C*C + p.KO1R*R);
O2 = (p.KO2D*D + p.KO2C*C + p.KO2R*R)/(1+p.KO2D*D + p.KO2C*C + p.KO2R*R);
pX = O1*O2;

pX = O1*O2;

% HilD
xdot(1) = p.alphaD*(t>=ti) + p.kD*pX - p.deltaD*x(1) ...
    - p.aE*x(1)*x(2) + p.dE*x(3);

% HilE
xdot(2) = p.alphaE*p.KO_E - p.deltaE*x(2) - p.aE*x(1)*x(2) + p.dE*x(3);

% HilD-HilE
xdot(3) = p.aE*x(1)*x(2) - p.dE*x(3) - p.deltaDE*x(3);

% HilC
xdot(4) = p.alphaC*(1-exp(-t/p.lambda)) + p.kC*pX - p.deltaC*x(4);

% RtsA
xdot(5) = p.kR*pX - p.deltaR*x(5);

% hilD'-reporter
xdot(6) = p.alphaD*(t>=ti) + p.kD*pX - p.deltaG*x(6);

% HilA
xdot(7) = p.kA*pX - p.deltaA*x(7);

if (p.flag)
  xdot(1) = p.alphaD*(1-exp(-t/p.lambda)) + p.kD*pX - p.deltaD*x(1) ...
    - p.aE*x(1)*x(2) + p.dE*x(3);
end


%%%%%%%%%%%%%%%%%%%%%%%%%%%%%%%%%%%%%%%%%%%%%%%%%%%%%%%%
function p = parameters()

% number of cells for stochastic simulations
p.Ncells = 1000;

% initiation
p.lambda = 2.0;

p.alphaD = 1.2;
p.alphaC = 0.4;
p.alphaE = 12.0;

% promoters
p.kD = 16;
p.kC = 10;
p.kR = 8;
p.kA = 6;

% promoter binding
p.KO1D = 10.0;
p.KO1C = 0.001;
p.KO1R = 0.001;

p.KO2D = 1.0;
p.KO2C = 0.1;
p.KO2R = 0.1;

% degradation
p.deltaD = 4.0;
p.deltaE = 8.0;
p.deltaC = 4.0;
p.deltaR = 4.0;
p.deltaA = 4.0;
p.deltaG = 4.0;

% binding and unbinding of HilE and HilD
p.aE = 8.0;
p.dE = 8.0;
p.deltaDE = 16.0;

% flags for KO
p.KO_D = 1;
p.KO_C = 1;
p.KO_R = 1;
p.KO_E = 1;

% flags for continuous mutant
p.flag = 0; % continuous
